# Supplementary material for: A Comparison of the Affectiva iMotions Facial Expression Analysis Software With EMG for Identifying Facial Expressions of Emotion
Source: Front Psychol. 2020 Feb 28;11:329. doi: 10.3389/fpsyg.2020.00329 (PMC7058682; doi:10.3389/fpsyg.2020.00329)
Supplement: Supplementary file 1 [file Data_Sheet_1.xlsx]

## Sheet: S1_Analysed_Dataset_wide_format
Participant	Included Yes 1/No 0)	Average happy faces				Average angry faces				Average neutral faces				DV Smile/Brow furrow			DV Joy/Anger
		Smile	Brow furrow	Joy	Anger	Smile	Brow furrow	Joy	Anger	Smile	Brow furrow	Joy	Anger	Happy	Angry	Neutral	Happy	Angry	Neutral
1	1	91.0065	0.026343	90.1485	0.000347868	0.101512	24.8525	0.00140927	6.57841	2.87171	0.0306324	0.913573	0.0040723	0.999421	-0.991864	0.978891	0.999992	-0.999572	0.991124
2	1	85.6334	0.000182673	85.2031	0.000600501	6.50912e-07	70.3131	0.000505796	21.4205	2.11645e-05	0.00198697	0.00183724	0.00454538	0.999996	-1	-0.978921	0.999986	-0.999953	-0.424298
3	1	87.5613	0.0109899	88.1675	0.000304627	6.17109	62.7377	0.741495	15.0707	0.012724	0.0737123	0.0017342	0.00436549	0.999749	-0.820891	-0.705586	0.999993	-0.906212	-0.431382
4	1	90.8696	0.000409428	90.658	0.00036919	0.0116693	65.0901	0.00034749	18.0078	0.00201491	0.420839	0.00195808	0.140975	0.999991	-0.999642	-0.99047	0.999992	-0.999961	-0.972601
5	1	75.2159	0.16494	73.3131	0.00184692	0.476988	49.6597	0.111832	9.47398	0.622076	0.158079	0.528734	0.0190126	0.995624	-0.980973	0.594751	0.99995	-0.976667	0.930579
6	0	20.2319	0.0235719	20.5887	0.000227243	0.004209	2.92549	0.000239243	0.176487	0.0252193	1.20282	0.000928512	0.099286	0.997673	-0.997127	-0.958928	0.999978	-0.997293	-0.981469
7	1	25.1897	7.86292	19.0701	0.0206982	0.00211219	87.6074	0.000131415	25.9784	9.53362e-05	14.7216	0.00163349	1.75634	0.524217	-0.999952	-0.999987	0.997832	-0.99999	-0.998142
8	1	58.2968	0.0015366	52.6567	0.00108255	4.78533e-06	0.167562	0.00185223	0.00358645	0.00100162	0.000910299	0.0019369	0.00468894	0.999947	-0.999943	0.0477632	0.999959	-0.318868	-0.415349
9	0	8.56772	0.00864867	8.37229	0.000370382	4.46398e-08	3.14252	0.00161766	0.200644	9.02774e-06	0.00938238	0.00178216	0.00444059	0.997983	-1	-0.998077	0.999912	-0.984004	-0.42721
10	1	44.9156	0.000644985	34.382	0.00248516	5.04601e-06	17.182	0.00134727	3.71302	0.000379968	0.0141879	0.00178466	0.00808877	0.999971	-0.999999	-0.947835	0.999855	-0.999275	-0.638492
11	1	19.8095	0.000743456	15.2271	0.00679956	1.81738	38.1292	1.67469	13.1791	0.00201737	0.00105635	0.00193557	0.0133199	0.999925	-0.909009	0.312659	0.999107	-0.77451	-0.746246
12	1	87.047	0.0823289	86.3658	0.000515641	0.0303432	73.4837	0.000322872	21.0626	0.00017088	0.0437547	0.00229602	0.00452088	0.99811	-0.999174	-0.99222	0.999988	-0.999969	-0.326374
13	1	88.4512	0.000265078	88.2916	0.000466048	9.34741e-06	4.44458	0.00153937	0.0350645	2.73172	0.00472529	2.37275	0.004251	0.999994	-0.999996	0.996546	0.999989	-0.91589	0.996423
14	1	48.1787	1.11888	42.501	0.00182854	1.49714	12.7492	0.113162	0.602286	0.581187	0.41095	0.0826182	0.00462049	0.954607	-0.789821	0.171586	0.999914	-0.683661	0.894072
15	1	78.1276	0.00555814	78.0422	0.000861783	4.47437e-07	17.0456	0.00110011	1.47789	4.55638e-09	0.0459681	0.00182748	0.00455285	0.999858	-1	-1	0.999978	-0.998512	-0.427152
16	0	No Data	No Data	No Data	No Data	No Data	No Data	No Data	No Data	No Data	No Data	No Data	No Data	#VALUE!	#VALUE!	#VALUE!	#VALUE!	#VALUE!	#VALUE!
17	1	47.6689	0.00250026	46.7982	0.0011302	0.000234067	1.44007	0.00203485	0.0135184	0.0225409	0.000573061	0.00185819	0.00435614	0.999895	-0.999675	0.950414	0.999952	-0.738337	-0.401967
18	1	88.3447	0.00292975	88.1137	0.000461573	0.361586	0.0132387	0.0473139	0.00438356	0.0195197	0.00187771	0.00189905	0.00452363	0.999934	0.92936	0.824492	0.99999	0.830415	-0.408642
19	1	91.1601	0.0549523	90.9654	0.000465049	1.33934e-05	77.0829	0.000197668	20.8832	4.24913e-06	1.05836	0.00179121	0.20749	0.998795	-1	-0.999992	0.99999	-0.999981	-0.982882
20	0	0.71822	7.19685e-07	0.38093	0.000377289	0.0040611	0.000336899	0.000872183	0.00187714	0.036586	4.96502e-06	0.000722435	0.00128015	0.999998	0.846794	0.999729	0.998021	-0.36553	-0.278496
21	1	81.3798	2.65784	80.1664	0.000811621	1.79955e-06	50.2527	0.000447931	6.06366	1.49517e-05	5.46817	0.00144808	0.0190526	0.936747	-1	-0.999995	0.99998	-0.999852	-0.858728
22	1	89.11	0.0151394	88.9442	0.000491306	0.000290348	31.3394	0.00115706	6.69166	0.000275665	0.0044105	0.00208607	0.00451756	0.99966	-0.999981	-0.882349	0.999989	-0.999654	-0.368206
23	0	61.9885	9.0792e-06	59.5777	0.00231332	0.000878393	0.0101642	0.00202652	0.00453505	1.53098e-05	3.60895e-05	0.00182666	0.00467082	1	-0.840908	-0.404279	0.999922	-0.382306	-0.437732
24	1	88.3734	0.00201846	88.2128	0.000489387	0.000339334	50.6608	0.000388881	7.29405	1.00767e-06	0.190327	0.00178916	0.0129934	0.999954	-0.999987	-0.999989	0.999989	-0.999893	-0.757936
25	1	24.889	0.000759106	23.285	0.00188965	0.000448167	0.0703242	0.00156984	0.00395219	0.0189628	0.000963361	0.0122995	0.0039139	0.999939	-0.987335	0.903307	0.999838	-0.431427	0.517204

## Sheet: S1_Analysed_Dataset_long_format
Participant ID	Included	Emotion	iMotionsDVSmileBrow	iMotionsDVJoyAnger	iMotionsEMGDVSmileBrow	iMotionsEMGDVJoyAnger	EMGDVZygoCorru
1	1	Happy	1	1	0.1	0.97	0.65
2	1	Happy	1	1	1	1	0.92
3	1	Happy	1	1	1	1	0.68
4	1	Happy	1	1	0.97	1	0.86
5	1	Happy	1	1	0.88	1	0.15
6	0	Happy	1	1	0.96	1	0.92
7	1	Happy	0.52	1	1	1	-0.16
8	1	Happy	1	1	1	1	0.13
9	0	Happy	1	1	0.88	1	0.78
10	1	Happy	1	1	1	1	0.72
11	1	Happy	1	1	0.96	1	0.83
12	1	Happy	1	1	0.75	1	0.84
13	1	Happy	1	1	1	1	0.88
14	1	Happy	0.95	1	0.98	1	0.74
15	1	Happy	1	1	0.99	1	0.71
16	0	Happy	0	0	0.78	0.97	0.42
17	1	Happy	1	1	0.99	1	0.84
18	1	Happy	1	1	0.71	1	0.87
19	1	Happy	1	1	0.95	1	-0.5
20	0	Happy	1	1	0.95	1	0.73
21	1	Happy	0.94	1	0.39	1	0.88
22	1	Happy	1	1	0.99	1	0.8
23	0	Happy	1	1	1	1	0.84
24	1	Happy	1	1	1	1	0.79
25	1	Happy	1	1	0.97	1	0.93
1	1	Angry	-0.99	-1	-1	-1	-0.86
2	1	Angry	-1	-1	-1	-0.99	-0.63
3	1	Angry	-0.82	-0.91	-0.89	-0.93	-0.66
4	1	Angry	-1	-1	-0.92	-0.96	-0.8
5	1	Angry	-0.98	-0.98	-0.79	-0.69	-0.73
6	0	Angry	-1	-1	-0.09	-0.63	-0.86
7	1	Angry	-1	-1	-0.83	-1	-0.81
8	1	Angry	-1	-0.32	-0.87	-0.47	-0.91
9	0	Angry	-1	-0.98	-0.98	-0.46	-0.9
10	1	Angry	-1	-1	-0.99	-1	-0.7
11	1	Angry	-0.91	-0.77	-0.99	-1	-0.71
12	1	Angry	-1	-1	-0.76	-0.98	-0.7
13	1	Angry	-1	-0.92	-0.98	-0.45	-0.87
14	1	Angry	-0.79	-0.68	-0.2	0.3	-0.73
15	1	Angry	-1	-1	-0.22	0.97	-0.92
16	0	Angry	0	0	-0.42	-0.23	-0.48
17	1	Angry	-1	-0.74	0.02	0.86	-0.83
18	1	Angry	0.93	0.83	-0.99	-1	-0.76
19	1	Angry	-1	-1	-1	-1	-0.88
20	0	Angry	0.85	-0.37	-1	-0.99	-0.83
21	1	Angry	-1	-1	-1	-1	-0.85
22	1	Angry	-1	-1	-1	-1	-0.89
23	0	Angry	-0.84	-0.38	0.89	0.99	-0.63
24	1	Angry	-1	-1	-1	-1	-0.92
25	1	Angry	-0.99	-0.43	-0.54	-0.08	-0.58
1	1	Neutral	0.98	0.99	-0.97	-1	-0.72
2	1	Neutral	-0.98	-0.42	-0.95	-0.42	-0.11
3	1	Neutral	-0.71	-0.43	-0.35	-0.95	-0.29
4	1	Neutral	-0.99	-0.97	-0.81	-0.19	-0.58
5	1	Neutral	0.59	0.93	0.55	0.99	-0.35
6	0	Neutral	-0.96	-0.98	0.08	-0.28	-0.55
7	1	Neutral	-1	-1	0.29	0.96	-0.61
8	1	Neutral	0.05	-0.42	0.99	0.98	-0.7
9	0	Neutral	-1	-0.43	-0.97	-0.44	-0.68
10	1	Neutral	-0.95	-0.64	0.78	0.98	-0.38
11	1	Neutral	0.31	-0.75	-0.9	-0.45	-0.38
12	1	Neutral	-0.99	-0.33	-0.98	-0.93	-0.01
13	1	Neutral	1	1	-0.7	-0.43	-0.71
14	1	Neutral	0.17	0.89	1	1	-0.26
15	1	Neutral	-1	-0.43	-1	-0.44	-0.63
16	0	Neutral	0	0	0.34	0.66	-0.14
17	1	Neutral	0.95	-0.4	-0.9	-0.43	-0.27
18	1	Neutral	0.82	-0.41	-1	-1	-0.49
19	1	Neutral	-1	-0.98	-0.73	0.79	-0.32
20	0	Neutral	1	-0.28	-0.81	-0.39	-0.59
21	1	Neutral	-1	-0.86	-1	-1	-0.79
22	1	Neutral	-0.88	-0.37	-0.97	-0.43	-0.65
23	0	Neutral	-0.4	-0.44	0.83	-0.42	-0.63
24	1	Neutral	-1	-0.76	-0.88	-0.43	-0.53
25	1	Neutral	0.9	0.52	-0.98	-0.99	0.11
